# Supplementary material for: A Scoping Review of Intimate Partner Violence Screening Programs for Health Care Professionals
Source: PLoS One. 2016 Dec 15;11(12):e0168502. doi: 10.1371/journal.pone.0168502 (PMC5158065; doi:10.1371/journal.pone.0168502)
Supplement: S1 Database — (XLSX) [file pone.0168502.s001.xlsx]

## Sheet: Sheet1
1. Who completed data extraction for this study?	Radio	1=Aparna2=Erika3=Hayley4=Lucshman5=Sofia6=Taryn		1. Who participated in the IPV education intervention? Check all that apply.	Checkbox	Administrators
2. Where was the study conducted? Check all that apply.	Checkbox	North America				Students
		South America				Midwives
		United Kingdom				Non Health Care Providers
		Europe				Nurses
		Africa				Nurse Practitioners
		Asia				Paramedics
		Australia/Oceania				Physicians/Surgeons
3. What is the year of publication?	Text					Physician Assistants
4. What type of journal was the study published in? Check one.	Radio	1=Top 5 Medical Journal (i.e. NEJM, Lancet, JAMA, Ann Intern Med, BMJ)2=Non-Top 5 Medical Journal3=Nursing Journal4=Social Science Journal5=Women's Health or IPV Journal6=Other Type of Journal				Social Workers
4a. Please specify the name of the journal	Text					Other
5. Was the study funded?	Radio	1=Yes0=No2=Not Specified		1a. Was the type of physician/surgeon specified?	Radio	1=yes 0=No
5a. Please specify the type of study funding? Check all that apply.	Checkbox	Government		1b. Please specify the type of physician(s) who participated in the IPV education intervention? Check all that apply.	Checkbox	Emergency Medicine Physician
		Foundation/Association/Not-For-Profit				Family Physician
		Industry/Corporate/For-Profit				General Surgeon
		Other				Geriatrician
5b. Please specify the type of funding:	Text					Internist (Internal Medicine Physician)
6. What was the study design? Check one.	Radio	1=Pre-Test/Post-Test2=Systematic Review and Meta-Analysis3=Systematic Review without Meta-Analysis4=Randomized Controlled Trial5=Prospective Comparative Study6=Retrospective Comparative Study7=Case Control Study8=Cross-Sectional Study9=Case Series10=Economic Analysis11=Qualitative Study12=Quasi-Experimental Study13=Other				Obstetrician/Gynecologist
6a. Please specify the type of study design:	Text					Oncologist
7. How many studies were included in the review?	Text					Orthopaedic Surgeon
8. Was the number of centres included in the study reported?	Radio	1=Yes0=No				Pediatrician
8a. How many centres were included?	Text					Plastic Surgeon
9. Was the study sample size reported?	Radio	1=Yes0=No				Other 1
9a. What was the study sample size?	Text					Other 2
10. Was the mean age of the study participants reported?	Radio	1=Yes0=No				Other 3
10a. What was the mean age of the study participants?	Text			1c. Please specify the first other type of physician/surgeon:	Text
11. What was the study setting? Check all that apply.	Checkbox	Community Health Centre		1d. Please specify the second other type of physician/surgeon:	Text
		Dental Clinic		1e. Please specify the third other type of physician/surgeon:	Text
		Emergency Department		1f. Was the type of student specified?	Radio	1=yes 0=No
		Educational Setting (e.g. medical school)		1g. Specify the type of student(s):	Checkbox	Midwife Students
		Family Medicine				Nursing Students
		Family Planning Clinic				Nurse Practitioner Students
		HIV Clinic				Paramedic Students
		Internal Medicine				Med School Students
		Midwifery				Surgical Students
		Obstetrics/Gynecology				Physician Assistant Students
		Pediatrics				Social Work Students
		Surgery				Other
		Unspecified Healthcare Setting		1h. Please specify the other type of student:	Text
		Other 1		1i. Please specify the other group who participated in the IPV education intervention:	Text
		Other 2		2. Was who delivered the IPV education intervention specified?	Radio	1=yes 0=No
		Other 3		2a. Who delivered the IPV education intervention? Check all that apply.	Checkbox	Administrators
11a. Please specify the type of surgical speciality:	Checkbox	General				Independent Review of Materials
		Oncology				Midwives
		Orthopaedics				Non Health Care Providers
		Plastics				Nurses
		Other 1				Nurse Practitioners
		Other 2				Online Training
		Other 3				Paramedics
11b. Please specify the first other surgical setting:	Text					Physicians/Surgeons
11c. Please specify the second other surgical setting:	Text					Physician Assistants
11d. Please specify the third other surgical setting:	Text					Social Workers
11e. Please specify the first other setting:	Text					Other
11f. Please specify the second other setting:	Text			2b. Was the type physcian/surgeon specified?	Radio	1=yes 0=No
11g. Please specify the third other setting:	Text			2c. Please specify the type of physician(s)/surgeon(s) who delivered the IPV victim identification (screening) intervention? Check all that apply.	Checkbox	Emergency Medicine Physician
12. What type of program was examined? Check one.	Checkbox	IPV Victim Identification				Family Physician
		IPV Victim Assistance				General Surgeon
		IPV Health Care Provider Education				Geriatrician
13. Please enter any additional comments (optional):	Text					Internist (Internal Medicine Physician)
						Obstetrician/Gynecologist
						Oncologist
						Orthopaedic Surgeon
						Pediatrician
						Plastic Surgeon
						Other 1
						Other 2
						Other 3
				2d. Please specify the first other type of physician/surgeon:	Text
				2e. Please specify the second other type of physician/surgeon:	Text
				2f. Please specify the third other type of physician/surgeon:	Text
				2g. Please specify the other profession who delivered the IPV education intervention:	Text
				3. Was the training part of an ongoing educational program (e.g. medical school, nursing school, etc.)?	Radio	1=yes 0=No
				4. How was training provided? Check all that apply.	Checkbox	Audio/Visual Information (e.g. videos)
						Interactive Discussions
						Oral Information (e.g. speaker presenting)
						Real Cases
						Role Play
						Written Information
						Other
				4a. Please specify the other way in which training was provided:	Text
				5. Was the number of training sessions specified?	Radio	1=yes 0=No
				5a. How many sessions were provided?	Text
				6. Was the total minutes of the educational training intervention provided?	Radio	1=yes 0=No
				6a. How many total minutes of the education training intervention were provided?	Text
				7. Were the training resources that were provided specified?	Radio	1=yes 0=No
				7a. What resources were provided? Check all that apply.	Checkbox	No Resources Provided
						Application
						Resources for Patients
						Website
						Written Resources for Health Care Providers
						Other 1
						Other 2
						Other 3
				7b. Please specify the first other resource provided:	Text
				7c. Please specify the second other resource provided:	Text
				7d. Please specify the third other resource provided:	Text
				8. Did the training include a specific treatment protocol that Health Care Providers were to follow after training? Check all that apply.	Checkbox	Yes, an IPV Victim Identification Protocol
						Yes, an IPV Victim Assistance Protocol
						Yes, Other
						No
				8a. Please describe the IPV victim identification protocol:	Text
				8b. Please describe the IPV assistance protocol:	Text
				8c. Please describe the other IPV treatment protocol:	Text
				9. Describe the IPV educational intervention in a few sentences:	Text
				10. Was the author stated objective(s) of the IPV education intervention specified?	Radio	1=yes 0=No
				10a. What was the author-stated objective(s) of the IPV education intervention? Check all that apply.	Checkbox	Change Health Care Provider Attitudes about IPV
						Increase Health Care Provider Knowledge/Awareness about IPV
						Increase Health Care Provider Efficacy/Comfort/Confidence in Providing IPV Identification Interventions
						Increase Health Care Provider Efficacy/Comfort/Confidence in Providing IPV Assistance Interventions
						Increase Frequency of IPV Victim Screening
						Increase Quality of IPV Victim Screening
						Increase Frequency of IPV Chart Documentation
						Increase Quality of IPV Chart Documentation
						Increase Frequency of IPV Assistance Provision (e.g. discussion, referral, resources, etc.)
						Increase Quality of IPV Assistance Provision (e.g. discussion, referral, resources, etc.)
						Other 1
						Other 2
						Other 3
						Other 4
						Other 5
				10b. Please specify the first other author-stated objective:	Text
				10c. Please specify the second other author-stated objective:	Text
				10d. Please specify the third other author-stated objective:	Text
				10e. Please specify the fourth other author-stated objective:	Text
				10f. Please specify the fifth other author-stated objective:	Text
				11. Did the study have a control or comparative IPV education group?	Radio	1=Yes, Control Group 2=Yes, Comparative Group 3=Yes, Control and Comparative Group 0=No
				12. Did the study include a follow-up period or pre-test/post-test period?	Radio	1=yes 0=No
				12a. Was the length of follow-up or time between pre and post-test specified?	Radio	1=yes 0=No
				12b. Please specify the length of follow-up or time between pre and post-test (in days):	Text
				13. Was the drop-out rate at the time of final follow-up/test specified?	Radio	1=yes 0=No
				13a. Please specify the drop-out rate at the time of final follow-up/test (in percentage)	Text
				14. What outcome themes were assessed? Check all that apply.	Checkbox	Attendance Rate
						Health Care Providers opinions towards IPV Education Intervention
						Economic/Efficiency Outcomes
						Efficacy/Comfort/Confidence with Identifying IPV Victims
						Efficacy/Comfort/Confidence with Assisting IPV Victims
						Knowledge/Awareness of IPV
						Knowledge/Awareness of IPV Policies/Laws
						Knowledge/Awareness of IPV Responsibilities
						Knowledge/Awareness of IPV Victim Identification Interventions (e.g. screening)
						Knowledge/Awareness of IPV Victim Assistance Interventions (e.g. counselling, advocacy, referrals, resource provision, safety planning etc.)
						Rate of IPV Identification/Screening
						Rate of IPV/injury Chart Documentation
						Rate of IPV Assistance (e.g. referral, resource provision, discussions etc.)
						Patient Outcomes (e.g. abuse severity/recurrence, resource use, etc.)
						Other 1
						Other 2
						Other 3
						Other 4
						Other 5
				14a. Please specify the first other outcome theme:	Text
				14b. Please specify the second other outcome theme:	Text
				14c. Please specify the third other outcome theme:	Text
				14d. Please specify the fourth other outcome theme:	Text
				14e. Please specify the fifth other outcome theme:	Text
				15. Overall, what did the authors conclude about the effects of the IPV educational intervention?	Radio	1=Positive 2=Neutral 3=Negative 4=Mixed 5=Not specified
				16. Describe the study's conclusions about the IPV educational intervention in a few sentences:	Text
				17. Overall, what are your conclusions about the effects of the educational intervention?	Radio	1=Positive 2=Neutral 3=Negative 4=Mixed 5=Unsure
				18. Please enter any additional comments (optional):	Text

## Sheet: Sheet2
Refid	Study Characteristics	2. Where was the study conducted? Check all that apply.							3. What is the year of publication?	4. What type of journal was the study published in? Check one.	4a. Please specify the name of the journal	5. Was the study funded?	5a. Please specify the type of study funding? Check all that apply.				5b. Please specify the type of funding:	6. What was the study design? Check one.	8. Was the number of centres included in the study reported?	8a. How many centres were included?	9. Was the study sample size reported?	9a. What was the study sample size?	11. What was the study setting? Check all that apply.																			12. What type of program was examined? Check one.			12a. What type of program was examined in this systematic review? Check one.			1. What was the IPV victim identification (screening) intervention? Check one.	2. Who was screened? Check one.
		Checkbox							Text	Radio	Text	Radio	Checkbox				Text	Radio	Radio	Text	Radio	Text	Checkbox																			Checkbox			Checkbox			Radio	Radio
		North America	South America	United Kingdom	Europe	Africa	Asia	Australia/Oceania		1=Top 5 Medical Journal (i.e. NEJM, Lancet, JAMA, Ann Intern Med, BMJ) 2=Non-Top 5 Medical Journal 3=Nursing Journal 4=Social Science Journal 5=Women's Health or IPV Journal 6=Other Type of Journal 7=Midwifery		1=Yes 0=No 2=Not Specified	Government	Foundation/ Association/ Not-For-Profit	Industry/ Corporate/ For-Profit	Other		1=Pre-Test/Post-Test 2=Systematic Review and Meta-Analysis 3=Systematic Review without Meta-Analysis 4=Randomized Controlled Trial 5=Prospective Comparative Study 6=Retrospective Comparative Study 7=Case Control Study 8=Cross-Sectional Study 9=Case Series 10=Economic Analysis 11=Qualitative Study 12=Quasi-Experimental Study 13=Mixed Methods	1=Yes 0=No		1=Yes 0=No		Community Health Centre	Dental Clinic	Emergency Department	Educational Setting (e.g. medical school)	Family Medicine	Family Planning Clinic	HIV Clinic	Internal Medicine	Midwifery	Obstetrics/Gynecology	Pediatrics	Surgery	Unspecified Healthcare Setting	Home Visiting Program	Women's health clinic	Sexual Health Clinic	Abortion Clinic	Mental Health	Outpatient Department	IPV Victim Identification	IPV Victim Assistance	IPV Health Care Provider Education	IPV Victim Identification	IPV Victim Assistance	IPV Health Care Provider Education	1=Audio/Video Interview 2=Computer Screening 3=In-Person Interview 4=Paper-Based Screening 5=Other	1=Targeted Screening (i.e. only screening women if suspect IPV) 2=Universal Screening for all Women (i.e. all women screened regardless of risk) 3=Universal Screening for all Pregnant Women (i.e. all pregnant women screened regardless of risk) 4=Other
298		North America							2009	1		1	Government					4	1	1	1	314					Family Medicine															IPV Victim Identification						2	2
648				United Kingdom					2002	2		1	Government					11	1	2	1	32					Family Medicine					Obstetrics/Gynecology				Home Visiting Program						IPV Victim Identification						3	2
669				United Kingdom					2013	7	Midwifery	2						13	0		1	58									Midwifery											IPV Victim Identification						3	3
677		North America							2006	2		1		Foundation/Association/Not-For-Profit				4	1	1	1	499											Pediatrics									IPV Victim Identification						1	2
1452		North America							2012	2		1	Government					13	1	1	1	250										Obstetrics/Gynecology										IPV Victim Identification						2	3
1485		North America							2007	2		1		Foundation/Association/Not-For-Profit				4	1	4	1	523					Family Medicine															IPV Victim Identification						4	2
2124		North America							2006	5		1		Foundation/Association/Not-For-Profit				1	1	1	1	12										Obstetrics/Gynecology										IPV Victim Identification						3	3
2551		North America							2015	5		1	Government	Foundation/ Association/ Not-For-Profit				4	1	2	1	704															Women's health clinic					IPV Victim Identification						3	2
3054		North America							2006	3		1		Foundation/ Association/ Not-For-Profit				1	1	1	1	2784														Home Visiting Program						IPV Victim Identification						3	2
3218		North America							2009	2		1		Foundation/ Association/ Not-For-Profit				5	1	1	1	286			Emergency Department																	IPV Victim Identification						3	2
3330		North America							2009	3		1	Government					9	0		0															Home Visiting Program						IPV Victim Identification						3	2
3609		North America							2012	2		2						9	1	1	1	1550			Emergency Department																	IPV Victim Identification						3	2
3720		North America							2008	3		1	Government					11	0		1	6														Home Visiting Program						IPV Victim Identification						3	2
3863								Australia/Oceania	2002	7	Australian Journal of Midwifery	1		Foundation/Association/Not-For-Profit				8	1	1	1	159									Midwifery	Obstetrics/Gynecology										IPV Victim Identification						3	3
3994							Asia		2010	2		1	Government					4	1	1	1	328										Obstetrics/Gynecology										IPV Victim Identification						4	3
4232		North America							2012	1		1	Government					4	1	10	1	2708	Community Health Centre					Family Planning Clinic				Obstetrics/Gynecology										IPV Victim Identification						2	2
4233		North America							2012	5		1	Government					4	1	1	1	126						Family Planning Clinic				Obstetrics/Gynecology										IPV Victim Identification						2	2
4308								Australia/Oceania	2010	2		1	Government					4	1	1	1	399			Emergency Department																	IPV Victim Identification						3	2
4309								Australia/Oceania	2008	5		1	Government	Foundation/Association/Not-For-Profit				11	1	2	1	36	Community Health Centre		Emergency Department																	IPV Victim Identification						3	2
4417						Africa			2011	6	Global Health Action	1	Government					13	1	1	1	102																			Outpatient Departmen	IPV Victim Identification						3	2
4857		North America							2006	1		1	Government					4	1	6	1	2461			Emergency Department		Family Medicine										Women's health clinic					IPV Victim Identification						2	2
4858		North America							2009	1		1	Government					4	1	26	1	6743	Community Health Centre		Emergency Department		Family Medicine					Obstetrics/Gynecology										IPV Victim Identification						4	2
5191								Australia/Oceania	2006	6	Sexual Health	0						9	1	1	1	3244																Sexual Health Clinic				IPV Victim Identification						3	2
5454		North America							2000	2		1	Government	Foundation/Association/Not-For-Profit				5	1	1	1	302			Emergency Department																	IPV Victim Identification						3	2
5587		North America							2012	1		1	Government					3	0		1	13174			Emergency Department		Family Medicine					Obstetrics/Gynecology	Pediatrics												IPV Victim Identification
5704		North America							2011	4		1	Government	Foundation/Association/Not-For-Profit				3	0		0		Community Health Centre		Emergency Department		Family Medicine					Obstetrics/Gynecology	Pediatrics					Sexual Health Clinic		Mental Health					IPV Victim Identification
5717		North America		United Kingdom				Australia/Oceania	2014	1		1		Foundation/Association/Not-For-Profit				2	0		1	13027			Emergency Department		Family Medicine					Obstetrics/Gynecology													IPV Victim Identification
5791				United Kingdom					2010	2		2						9	1	1	1	271										Obstetrics/Gynecology										IPV Victim Identification						3	3
5809				United Kingdom				Australia/Oceania	2010	5		0						3	0		1	3747										Obstetrics/Gynecology													IPV Victim Identification	IPV Victim Assistance
5842		North America							2008	3		1		Foundation/Association/Not-For-Profit				13	1	1	1	204										Obstetrics/Gynecology										IPV Victim Identification						3	2
6269				United Kingdom					2002	1		1	Government					3	0		1	35613	Community Health Centre		Emergency Department		Family Medicine					Obstetrics/Gynecology													IPV Victim Identification
6272								Australia/Oceania	2002	3		1	Government					13	1	1	1	245			Emergency Department																	IPV Victim Identification						3	2
6370		North America							2008	7	Journal of Midwifery & Women's Health	2						3	0		1	5922	Community Health Centre		Emergency Department		Family Medicine					Obstetrics/Gynecology													IPV Victim Identification
6425		North America							2006	2		1	Government					4	1	2	1	1281			Emergency Department																	IPV Victim Identification						2	2
6873		North America							2003	2		1		Foundation/Association/Not-For-Profit				9	1	1	1	392										Obstetrics/Gynecology										IPV Victim Identification						3	2
7003		North America							2002	3		2						8	1	4	1	182						Family Planning Clinic														IPV Victim Identification						3	2
7237		North America							2009	4		1		Foundation/Association/Not-For-Profit				12	1	1	0									Internal Medicine												IPV Victim Identification		IPV Health Care Provider Education				3	2
7271								Australia/Oceania	2011	5		1	Government					11	1	10	1	59										Obstetrics/Gynecology								Mental Health		IPV Victim Identification						3	2
7273								Australia/Oceania	2007	2		1	Government					9	1	2	1	10090										Obstetrics/Gynecology	Pediatrics							Mental Health		IPV Victim Identification						3	2
7275								Australia/Oceania	2010	5		1	Government					8	1	10	1	363										Obstetrics/Gynecology								Mental Health		IPV Victim Identification						3	2
7358					Europe				2005	7	Midwifery	1	Government					11	1	7	1	21									Midwifery											IPV Victim Identification						3	3
7514					Europe				2010	2		1	Government					8	1	2	1	208			Emergency Department							Obstetrics/Gynecology										IPV Victim Identification						4	2
7517					Europe				2009	3		1	Government	Foundation/Association/Not-For-Profit	Industry/Corporate/For-Profit			8	1	2	1	208			Emergency Department							Obstetrics/Gynecology										IPV Victim Identification						3	2
7782		North America							2007	4		2						3	0		0				Emergency Department		Family Medicine			Internal Medicine		Obstetrics/Gynecology	Pediatrics												IPV Victim Identification
7789		North America							2007	2		0						12	1	1	1	1013			Emergency Department																	IPV Victim Identification						2	2
7843		North America							2002	5		1	Government					1	1	4	1	202						Family Planning Clinic														IPV Victim Identification						3	2
7871							Asia		2012	2		1	Government					11	1	6	1	72					Family Medicine															IPV Victim Identification						3	2
7907		North America							2010	3		2						6	0		1	944														Home Visiting Program						IPV Victim Identification						3	2
8108		North America							2006	3		1	Government					11	0		1	11										Obstetrics/Gynecology										IPV Victim Identification						3	2
8112								Australia/Oceania	2001	7	Midwifery	2						8	1	5	1	1313										Obstetrics/Gynecology										IPV Victim Identification						3	3
8164		North America							2004	2		1	Government					1	1	1	1	188					Family Medicine															IPV Victim Identification						4	2
8200		North America							2001	5		2						8	1	1	1	499																	Abrtion Clinic			IPV Victim Identification						3	3
11035		North America							2010	4		2						1	1	1	1	423					Family Medicine															IPV Victim Identification						3	2
11284								Australia/Oceania	2008	2		2						13	1	1	1	5	Community Health Centre																			IPV Victim Identification						3	2
24531							Asia		2004	3		1	Government					3	0		0		Community Health Centre		Emergency Department		Family Medicine	Family Planning Clinic				Obstetrics/Gynecology													IPV Victim Identification
25782								Australia/Oceania	2011	4		1	Government					13	1	1	1	47			Emergency Department																	IPV Victim Identification						3	2
31806								Australia/Oceania	2005	7	Childbirth	2						11	0		0										Midwifery											IPV Victim Identification						3	3
32711				United Kingdom					2007	7	Evidence Based Midwifery	1	Government					13	0		1	79									Midwifery											IPV Victim Identification						3	3
32823								Australia/Oceania	2002	3		1	Government					8	1	1	1	245			Emergency Department																	IPV Victim Identification						3	2
[truncated: 90 more columns]

## Sheet: Sheet3
298	298	298
648	648	648
669	669	669
677	677	677
1452	1452	1452
1485	1485	1485
2124	2124	2124
2551	2551	2551
3054	3054	3054
3218	3218	3218
3330	3330	3330
3609	3609	3609
3720	3720	3720
3863	3863	3863
3994	3994	3994
4232	4232	4232
4233	4233	4233
4308	4308	4308
4309	4309	4309
4417	4417	4417
4857	4857	4857
4858	4858	4858
5191	5191	5191
5454	5454	5454
5587	5587	5587
5704	5704	5704
5717	5717	5717
5791	5791	5791
5809	5809	5809
5842	5842	5842
6269	6269	6269
6272	6272	6272
6370	6370	6370
6425	6425	6425
6873	6873	6873
7003	7003	7003
7237	7237	7237
7271	7271	7271
7273	7273	7273
7275	7275	7275
7358	7358	7358
7514	7514	7514
7517	7517	7517
7782	7782	7782
7789	7789	7789
7843	7843	7843
7871	7871	7871
7907	7907	7907
8108	8108	8108
8112	8112	8112
8164	8164	8164
8200	8200	8200
11035	11035	11035
11284	11284	11284
24531	24531	24531
25782	25782	25782
31806	31806	31806
32711	32711	32711
32823	32823	32823
298
648
669
677
1452
1485
2124
2551
3054
3218
3330
3609
3720
3863
3994
4232
4233
4308
4309
4417
4857
4858
5191
5454
5587
5704
5717
5791
5809
5842
6269
6272
6370
6425
6873
7003
7237
7271
7273
7275
7358
7514
7517
7782
7789
7843
7871
7907
8108
8112
8164
8200
11035
11284
24531
25782
31806
32711
32823

## Sheet: Sheet4
7	0.233333
28	0.933333
90	3
172	5.73333
180	6
180	6
180	6
365	12.1667
365	12.1667
540	18

## Sheet: Sheet5
314	Med	302
32	Q1	126
58	Q3	1281
499
250
523
12
704
2784
286
1550
6
159
328
2708
126
399
36
102
2461
6743
3244
302
13174
13027
271
3747
204
35613
245
5922
1281
392
182
59
10090
363
21
208
208
1013
202
72
944
11
1313
188
499
423
5
47
79
245

## Sheet: Sheet6
5	852.449
6
11
12
21
32
36
47
58
59
72
79
102
126
159
182
188
202
204
208
208
245
245
250
271
286
302
314
328
363
392
399
423
499
499
523
704
944
1013
1281
1313
1550
2461
2708
2784
3244
3747
5922
6743
